# Supplementary material for: catena-Poly[manganese(II)-(μ2-3,5-di-2-pyridyl-1,2,4-triazol­ato)-μ2-formato]
Source: Acta Crystallogr Sect E Struct Rep Online. 2008 Jul 26;64(Pt 8):m1073. doi: 10.1107/S160053680802299X (PMC2961983; doi:10.1107/S160053680802299X)
Supplement: Supplementary file 1 [file e-64-m1073-sup1.cif]

##############################################################################
###                                                                        ###
###        Electronic paper (Acta Crystallographica Section E)             ###
###                                                                        ###
##############################################################################
#                                                                            #
# This CIF contains the data in a paper accepted for publication in Acta     #
# Crystallographica Section E. It conforms to the requirements of Notes      #
# for Authors for Section E, and has been peer reviewed under the auspices   #
# of the IUCr Commission on Journals.                                        #
#                                                                            #
# Full details of the Crystallographic Information File format               #
# are given in the paper "The Crystallographic Information File (CIF):       #
# a New Standard Archive File for Crystallography" by S. R. Hall, F. H.      #
# Allen and I. D. Brown [Acta Cryst. (1991), A47, 655-685].                  #
#                                                                            #
# The current version of the core CIF dictionary is obtainable from          #
# ftp://ftp.iucr.org/pub/cif_core.dic. The current version number is 2.4.    #
#                                                                            #
# Software is freely available for graphical display of the structure(s) in  #
# this CIF.  For information consult the CIF home page http://www.iucr.org/  #
# cif/home.html                                                              #
#                                                                            #
# This file may be used for bona fide research purposes within the           #
# scientific community so long as proper attribution is given to the journal # 
# article from which it was obtained.                                        #
#                                                                            #
##############################################################################
                                             
data_I
_audit_creation_method     SHELXL97
_chemical_name_systematic
;
catena-Poly[manganese(II)-(\m~2~-3,5-di-2-pyridyl-1,2,4-triazolato)-\m~2~-
formato]
;
_chemical_name_common     ?
_chemical_formula_moiety     'C12 H8 Mn N5 C H O2'
_chemical_formula_sum     'C13 H9 Mn N5 O2'
_chemical_formula_iupac     '[Mn (C12 H8 N5) (C H O2)]'
_chemical_formula_weight     322.20
_chemical_melting_point     ?
_symmetry_cell_setting     tetragonal
_symmetry_space_group_name_H-M     'I 41/a c d'
_symmetry_space_group_name_Hall     '-I 4bd 2c'
loop_
    _symmetry_equiv_pos_as_xyz
    'x, y, z'
    '-y+1/4, x+3/4, z+1/4'
    '-x+1/2, -y, z+1/2'
    'y+1/4, -x+1/4, z+3/4'
    'x, -y, -z+1/2'
    'y+1/4, x+3/4, -z+3/4'
    '-x+1/2, y, -z'
    '-y+1/4, -x+1/4, -z+1/4'
    'x+1/2, y+1/2, z+1/2'
    '-y+3/4, x+5/4, z+3/4'
    '-x+1, -y+1/2, z+1'
    'y+3/4, -x+3/4, z+5/4'
    'x+1/2, -y+1/2, -z+1'
    'y+3/4, x+5/4, -z+5/4'
    '-x+1, y+1/2, -z+1/2'
    '-y+3/4, -x+3/4, -z+3/4'
    '-x, -y, -z'
    'y-1/4, -x-3/4, -z-1/4'
    'x-1/2, y, -z-1/2'
    '-y-1/4, x-1/4, -z-3/4'
    '-x, y, z-1/2'
    '-y-1/4, -x-3/4, z-3/4'
    'x-1/2, -y, z'
    'y-1/4, x-1/4, z-1/4'
    '-x+1/2, -y+1/2, -z+1/2'
    'y+1/4, -x-1/4, -z+1/4'
    'x, y+1/2, -z'
    '-y+1/4, x+1/4, -z-1/4'
    '-x+1/2, y+1/2, z'
    '-y+1/4, -x-1/4, z-1/4'
    'x, -y+1/2, z+1/2'
    'y+1/4, x+1/4, z+1/4'
_cell_length_a     19.124(5)
_cell_length_b     19.124(5)
_cell_length_c     14.9120(4)
_cell_angle_alpha     90.00
_cell_angle_beta     90.00
_cell_angle_gamma     90.00
_cell_volume     5454(2)
_cell_formula_units_Z     16
_cell_measurement_reflns_used     810
_cell_measurement_theta_min     2.45
_cell_measurement_theta_max     28.0
_cell_measurement_temperature     293(2)
_exptl_crystal_description     needle-like
_exptl_crystal_colour     yellow
_exptl_crystal_size_max     0.15
_exptl_crystal_size_mid     0.09
_exptl_crystal_size_min     0.06
_exptl_crystal_density_diffrn     1.570
_exptl_crystal_density_meas     ?
_exptl_crystal_density_method     'not measured'
_exptl_crystal_F_000     2608
_exptl_absorpt_coefficient_mu     0.979
_exptl_absorpt_correction_type     multi-scan
_exptl_absorpt_process_details     '(SADABS; Sheldrick, 2000)'
_exptl_absorpt_correction_T_min     0.8670
_exptl_absorpt_correction_T_max     0.9436
_exptl_special_details
;
;
_diffrn_ambient_temperature     293(2)
_diffrn_radiation_type     MoK\a
_diffrn_radiation_wavelength     0.71073
_diffrn_radiation_source     'fine-focus sealed tube'
_diffrn_radiation_monochromator     graphite
_diffrn_measurement_device_type     'Bruker APEX CCD'
_diffrn_measurement_method     '\f and \w'
_diffrn_detector_area_resol_mean     ?
_diffrn_reflns_number     14412
_diffrn_reflns_av_R_equivalents     0.0544
_diffrn_reflns_av_sigmaI/netI     0.0260
_diffrn_reflns_theta_min     2.13
_diffrn_reflns_theta_max     26.00
_diffrn_reflns_theta_full     26.00
_diffrn_measured_fraction_theta_max     1.000
_diffrn_measured_fraction_theta_full     1.000
_diffrn_reflns_limit_h_min     -23
_diffrn_reflns_limit_h_max     18
_diffrn_reflns_limit_k_min     -23
_diffrn_reflns_limit_k_max     23
_diffrn_reflns_limit_l_min     -18
_diffrn_reflns_limit_l_max     17
_diffrn_standards_number     ?
_diffrn_standards_interval_count     ?
_diffrn_standards_interval_time     ?
_diffrn_standards_decay_%     ?
_refine_special_details
;
Refinement of <i>F</i>^2^ against ALL reflections. The weighted <i>R</i>-factor
<i>wR</i> and goodness of fit <i>S</i> are based on <i>F</i>^2^, conventional
<i>R</i>-factors <i>R</i> are based on <i>F</i>, with <i>F</i> set to zero for
negative <i>F</i>^2^. The threshold expression of <i>F</i>^2^ >
\s(<i>F</i>^2^) is used only for calculating <i>R</i>-factors(gt) <i>etc</i>.
and is not relevant to the choice of reflections for refinement.
<i>R</i>-factors based on <i>F</i>^2^ are statistically about twice as large
as those based on <i>F</i>, and <i>R</i>- factors based on ALL data will be
even larger.
;
_reflns_number_total     1346
_reflns_number_gt     1225
_reflns_threshold_expression     I>2\s(I)
_refine_ls_structure_factor_coef     Fsqd
_refine_ls_matrix_type     full
_refine_ls_R_factor_all     0.0617
_refine_ls_R_factor_gt     0.0550
_refine_ls_wR_factor_gt     0.1172
_refine_ls_wR_factor_ref     0.1212
_refine_ls_goodness_of_fit_ref     1.094
_refine_ls_restrained_S_all     1.094
_refine_ls_number_reflns     1346
_refine_ls_number_parameters     97
_refine_ls_number_restraints     0
_refine_ls_hydrogen_treatment     constr
_refine_ls_weighting_scheme     calc
_refine_ls_weighting_details
           'w = 1/[\s^2^(Fo^2^)+(0.0491P)^2^+25.4234P] where P=(Fo^2^+2Fc^2^)/3'
_atom_sites_solution_hydrogens     geom
_atom_sites_solution_primary     direct
_atom_sites_solution_secondary     difmap
_refine_ls_shift/su_max     0.000
_refine_ls_shift/su_mean     0.000
_refine_diff_density_max     0.393
_refine_diff_density_min     -0.368
_refine_ls_extinction_method     none
_refine_ls_extinction_coef     ?
loop_
    _atom_type_symbol
    _atom_type_description
    _atom_type_scat_dispersion_real
    _atom_type_scat_dispersion_imag
    _atom_type_scat_source
    'C' 'C' 0.0033 0.0016
                         'International Tables Vol C Tables 4.2.6.8 and 6.1.1.4'
    'H' 'H' 0.0000 0.0000
                         'International Tables Vol C Tables 4.2.6.8 and 6.1.1.4'
    'Mn' 'Mn' 0.3368 0.7283
                         'International Tables Vol C Tables 4.2.6.8 and 6.1.1.4'
    'N' 'N' 0.0061 0.0033
                         'International Tables Vol C Tables 4.2.6.8 and 6.1.1.4'
    'O' 'O' 0.0106 0.0060
                         'International Tables Vol C Tables 4.2.6.8 and 6.1.1.4'
_computing_data_collection     'SMART (Bruker, 2000)'
_computing_cell_refinement     'SAINT (Bruker, 2000)'
_computing_data_reduction     'SAINT (Bruker, 2000)'
_computing_structure_solution     'SHELXS97 (Sheldrick, 2008)'
_computing_structure_refinement     'SHELXL97 (Sheldrick, 2008)'
_computing_molecular_graphics     'SHELXTL (Sheldrick, 2008)'
_computing_publication_material     'SHELXTL (Sheldrick, 2008)'
loop_
    _atom_site_type_symbol
    _atom_site_label
    _atom_site_fract_x
    _atom_site_fract_y
    _atom_site_fract_z
    _atom_site_U_iso_or_equiv
    _atom_site_adp_type
    _atom_site_calc_flag
    _atom_site_refinement_flags
    _atom_site_occupancy
    _atom_site_disorder_assembly
    _atom_site_disorder_group
    Mn Mn1 0.69057(3) -0.05943(3) 0.1250 0.0215(2) Uani d S 1 . .
    C C1 0.56957(19) -0.11100(19) -0.0239(2) 0.0318(8) Uani d . 1 . .
    H H1A 0.6082 -0.1244 -0.0576 0.038 Uiso calc R 1 . .
    C C2 0.5042(2) -0.1237(2) -0.0580(2) 0.0402(10) Uani d . 1 . .
    H H2A 0.4989 -0.1454 -0.1134 0.048 Uiso calc R 1 . .
    C C3 0.4464(2) -0.1038(2) -0.0088(3) 0.0431(10) Uani d . 1 . .
    H H3A 0.4015 -0.1118 -0.0305 0.052 Uiso calc R 1 . .
    C C4 0.45662(19) -0.0717(2) 0.0735(2) 0.0358(9) Uani d . 1 . .
    H H4A 0.4187 -0.0579 0.1082 0.043 Uiso calc R 1 . .
    C C5 0.52424(17) -0.06066(18) 0.1029(2) 0.0259(7) Uani d . 1 . .
    C C6 0.54152(16) -0.02572(17) 0.1886(2) 0.0214(7) Uani d . 1 . .
    C C7 0.7500 0.0594(3) 0.0000 0.0300(11) Uani d S 1 . .
    H H7A 0.7500 0.1080 0.0000 0.036 Uiso calc SR 1 . .
    N N1 0.58042(15) -0.08037(14) 0.05536(18) 0.0250(6) Uani d . 1 . .
    N N2 0.60816(13) -0.01663(13) 0.20974(16) 0.0196(6) Uani d . 1 . .
    N N3 0.4964(2) 0.0000 0.2500 0.0272(9) Uani d S 1 . .
    O O1 0.70537(14) 0.03180(15) 0.0481(2) 0.0501(8) Uani d . 1 . .
loop_
    _atom_site_aniso_label
    _atom_site_aniso_U_11
    _atom_site_aniso_U_22
    _atom_site_aniso_U_33
    _atom_site_aniso_U_12
    _atom_site_aniso_U_13
    _atom_site_aniso_U_23
    Mn1 0.0221(3) 0.0221(3) 0.0203(4) 0.0017(3) 0.00432(19) -0.00432(19)
    C1 0.0325(19) 0.041(2) 0.0219(17) 0.0094(16) -0.0010(15) -0.0133(15)
    C2 0.041(2) 0.051(2) 0.0280(18) 0.0110(19) -0.0106(17) -0.0199(18)
    C3 0.033(2) 0.060(3) 0.037(2) 0.0061(18) -0.0149(17) -0.019(2)
    C4 0.0266(19) 0.048(2) 0.0325(19) 0.0032(16) -0.0025(16) -0.0150(17)
    C5 0.0272(18) 0.0303(18) 0.0202(16) 0.0008(14) -0.0028(13) -0.0057(14)
    C6 0.0210(16) 0.0264(17) 0.0167(14) 0.0000(13) -0.0021(12) -0.0049(13)
    C7 0.032(3) 0.023(2) 0.035(3) 0.000 0.001(2) 0.000
    N1 0.0279(15) 0.0275(15) 0.0197(14) 0.0018(12) -0.0009(11) -0.0086(11)
    N2 0.0225(14) 0.0210(14) 0.0154(12) -0.0015(10) -0.0012(11) -0.0058(10)
    N3 0.0205(19) 0.039(2) 0.0217(18) 0.000 0.000 -0.0090(17)
    O1 0.0370(16) 0.0438(16) 0.069(2) 0.0047(13) 0.0165(15) 0.0253(15)
_geom_special_details
;
All e.s.d.'s (except the e.s.d. in the dihedral angle between two l.s. planes)
are estimated using the full covariance matrix. The cell e.s.d.'s are taken
into account individually in the estimation of e.s.d.'s in distances, angles
and torsion angles; correlations between e.s.d.'s in cell parameters are only
used when they are defined by crystal symmetry. An approximate (isotropic)
treatment of cell e.s.d.'s is used for estimating e.s.d.'s involving l.s.
planes.
;
loop_
    _geom_bond_atom_site_label_1
    _geom_bond_atom_site_label_2
    _geom_bond_site_symmetry_2
    _geom_bond_distance
    _geom_bond_publ_flag
    Mn1 O1 . 2.107(3) ?
    Mn1 O1 14_534 2.107(3) ?
    Mn1 N2 14_534 2.180(3) ?
    Mn1 N2 . 2.180(3) ?
    Mn1 N1 . 2.382(3) ?
    Mn1 N1 14_534 2.382(3) ?
    C1 N1 . 1.335(4) ?
    C1 C2 . 1.372(5) ?
    C1 H1A . 0.9300 ?
    C2 C3 . 1.379(5) ?
    C2 H2A . 0.9300 ?
    C3 C4 . 1.386(5) ?
    C3 H3A . 0.9300 ?
    C4 C5 . 1.382(5) ?
    C4 H4A . 0.9300 ?
    C5 N1 . 1.341(4) ?
    C5 C6 . 1.480(4) ?
    C6 N2 . 1.324(4) ?
    C6 N3 . 1.350(4) ?
    C7 O1 . 1.234(3) ?
    C7 O1 7_655 1.234(3) ?
    C7 H7A . 0.9300 ?
    N2 N2 5 1.359(5) ?
    N3 C6 5 1.350(4) ?
loop_
    _geom_angle_atom_site_label_1
    _geom_angle_atom_site_label_2
    _geom_angle_atom_site_label_3
    _geom_angle_site_symmetry_1
    _geom_angle_site_symmetry_3
    _geom_angle
    _geom_angle_publ_flag
    O1 Mn1 O1 . 14_534 94.23(17) ?
    O1 Mn1 N2 . 14_534 103.46(11) ?
    O1 Mn1 N2 14_534 14_534 95.84(10) ?
    O1 Mn1 N2 . . 95.84(10) ?
    O1 Mn1 N2 14_534 . 103.46(11) ?
    N2 Mn1 N2 14_534 . 151.55(13) ?
    O1 Mn1 N1 . . 91.19(11) ?
    O1 Mn1 N1 14_534 . 172.74(12) ?
    N2 Mn1 N1 14_534 . 87.58(9) ?
    N2 Mn1 N1 . . 71.13(9) ?
    O1 Mn1 N1 . 14_534 172.74(12) ?
    O1 Mn1 N1 14_534 14_534 91.19(11) ?
    N2 Mn1 N1 14_534 14_534 71.13(9) ?
    N2 Mn1 N1 . 14_534 87.58(9) ?
    N1 Mn1 N1 . 14_534 83.84(14) ?
    N1 C1 C2 . . 123.2(3) ?
    N1 C1 H1A . . 118.4 ?
    C2 C1 H1A . . 118.4 ?
    C1 C2 C3 . . 119.0(3) ?
    C1 C2 H2A . . 120.5 ?
    C3 C2 H2A . . 120.5 ?
    C2 C3 C4 . . 118.7(4) ?
    C2 C3 H3A . . 120.6 ?
    C4 C3 H3A . . 120.6 ?
    C5 C4 C3 . . 118.7(3) ?
    C5 C4 H4A . . 120.6 ?
    C3 C4 H4A . . 120.6 ?
    N1 C5 C4 . . 122.6(3) ?
    N1 C5 C6 . . 113.9(3) ?
    C4 C5 C6 . . 123.5(3) ?
    N2 C6 N3 . . 114.0(3) ?
    N2 C6 C5 . . 118.6(3) ?
    N3 C6 C5 . . 127.4(3) ?
    O1 C7 O1 . 7_655 129.3(5) ?
    O1 C7 H7A . . 115.3 ?
    O1 C7 H7A 7_655 . 115.3 ?
    C1 N1 C5 . . 117.8(3) ?
    C1 N1 Mn1 . . 126.6(2) ?
    C5 N1 Mn1 . . 115.5(2) ?
    C6 N2 N2 . 5 105.75(17) ?
    C6 N2 Mn1 . . 120.59(19) ?
    N2 N2 Mn1 5 . 133.48(7) ?
    C6 N3 C6 . 5 100.6(4) ?
    C7 O1 Mn1 . . 139.8(3) ?
data_global
_journal_date_recd_electronic     2008-07-08
_journal_date_accepted     2008-07-22
_journal_name_full     'Acta Crystallographica, Section E'
_journal_year     2008
_journal_volume     64
_journal_issue      8
_journal_page_first     m1073
_journal_page_last     m1073
_journal_paper_category     QM
_journal_coeditor_code     SI2099
_publ_contact_author_name     'Dr Lin Cheng'
_publ_contact_author_address
;
Department of Chemistry and Chemical Engineering
Southeast University
Nanjing
People's Republic of China
;
_publ_contact_author_email     cep02chl@yahoo.com.cn
_publ_contact_author_fax     86-25-83595068
_publ_contact_author_phone     86-25-83595068
_publ_section_title
;\
catena-Poly[manganese(II)-(\m~2~-3,5-di-2-pyridyl-1,2,4-triazolato)-\m~2~-\
formato]
;
loop_
    _publ_author_name
    _publ_author_address
    'Zhang, Ya-Wen'
;
Department of Chemistry and Chemical Engineering
Southeast University
Nanjing
People's Republic of China
;
    'Zhang, Gong'
;
Department of Chemistry and Chemical Engineering
State Key Laboratory of Coordination Chemistry
Nanjing University
Nanjing
People's Republic of China
;
    'Sun, Yan-Yan'
;
Department of Chemistry and Chemical Engineering
Southeast University
Nanjing
People's Republic of China
;
    'Cheng, Lin'
;
Department of Chemistry and Chemical Engineering
Southeast University
Nanjing
People's Republic of China
;
