# Supplementary material for: catena-Poly[manganese(II)-(μ2-3,5-di-2-pyridyl-1,2,4-triazol­ato)-μ2-formato]
Source: Acta Crystallogr Sect E Struct Rep Online. 2008 Jul 26;64(Pt 8):m1073. doi: 10.1107/S160053680802299X (PMC2961983; doi:10.1107/S160053680802299X)
Supplement: Supplementary file 2 [file e-64-m1073-Isup2.hkl]

# 
# h,k,l, Fc-squared, Fo-squared, sigma(Fo-squared) and status flag 
# 
data_I
_shelx_title ' 1         C2/c         R = 0.06  I41/acd' 
_shelx_refln_list_code          4 
_shelx_F_calc_maximum      463.68 
_exptl_crystal_F_000      2607.25 
_reflns_d_resolution_high  0.8108 
 
loop_ 
 _symmetry_equiv_pos_as_xyz 
 'x, y, z' 
 '-y+1/4, x+3/4, z+1/4' 
 '-x+1/2, -y, z+1/2' 
 'y+1/4, -x+1/4, z+3/4' 
 'x, -y, -z+1/2' 
 'y+1/4, x+3/4, -z+3/4' 
 '-x+1/2, y, -z' 
 '-y+1/4, -x+1/4, -z+1/4' 
 'x+1/2, y+1/2, z+1/2' 
 '-y+3/4, x+5/4, z+3/4' 
 '-x+1, -y+1/2, z+1' 
 'y+3/4, -x+3/4, z+5/4' 
 'x+1/2, -y+1/2, -z+1' 
 'y+3/4, x+5/4, -z+5/4' 
 '-x+1, y+1/2, -z+1/2' 
 '-y+3/4, -x+3/4, -z+3/4' 
 '-x, -y, -z' 
 'y-1/4, -x-3/4, -z-1/4' 
 'x-1/2, y, -z-1/2' 
 '-y-1/4, x-1/4, -z-3/4' 
 '-x, y, z-1/2' 
 '-y-1/4, -x-3/4, z-3/4' 
 'x-1/2, -y, z' 
 'y-1/4, x-1/4, z-1/4' 
 '-x+1/2, -y+1/2, -z+1/2' 
 'y+1/4, -x-1/4, -z+1/4' 
 'x, y+1/2, -z' 
 '-y+1/4, x+1/4, -z-1/4' 
 '-x+1/2, y+1/2, z' 
 '-y+1/4, -x-1/4, z-1/4' 
 'x, -y+1/2, z+1/2' 
 'y+1/4, x+1/4, z+1/4' 
 
_cell_length_a    19.1240 
_cell_length_b    19.1240 
_cell_length_c    14.9120 
_cell_angle_alpha  90.000 
_cell_angle_beta   90.000 
_cell_angle_gamma  90.000 
 
_shelx_F_squared_multiplier     1.000 
 
loop_ 
 _refln_index_h 
 _refln_index_k 
 _refln_index_l 
 _refln_F_squared_calc 
 _refln_F_squared_meas 
 _refln_F_squared_sigma 
 _refln_observed_status 
   0   2   0   194205.19   227044.59   3068.17 o 
   2   2   0    26986.97    24770.77    403.91 o 
   0   4   0    45345.74    55974.51    794.13 o 
   2   4   0    84733.69    91613.27    948.20 o 
   4   4   0     1593.62     2128.76     80.28 o 
   0   6   0    36278.58    35583.77    541.27 o 
   2   6   0      452.80      617.43     41.63 o 
   4   6   0     8524.39     7769.69    113.98 o 
   6   6   0    11975.07    12388.77    278.44 o 
   0   8   0    82030.66    76182.62   1106.60 o 
   2   8   0    81689.70    79529.70    861.84 o 
   4   8   0      102.87      357.30     39.72 o 
   6   8   0    45951.27    46772.45    516.16 o 
   8   8   0    90780.98    89850.75   1320.96 o 
   0  10   0    46094.51    45045.19    709.85 o 
   2  10   0    75809.12    73332.21    818.47 o 
   4  10   0    20918.25    20559.19    288.94 o 
   6  10   0     3294.29     3620.12    113.89 o 
   8  10   0     5536.88     5165.15    132.76 o 
  10  10   0    11259.81    10715.68    310.52 o 
   0  12   0     6953.49     6978.49    191.79 o 
   2  12   0    16831.89    15871.79    248.63 o 
   4  12   0    17204.70    16906.65    261.65 o 
   6  12   0      729.14      952.16     85.19 o 
   8  12   0     3305.52     3271.60    149.32 o 
  10  12   0     4099.66     3887.38    183.45 o 
  12  12   0     3671.12     3720.09    268.30 o 
   0  14   0     6001.23     5714.12    314.63 o 
   2  14   0     3210.68     3835.08    181.80 o 
   4  14   0     4922.83     4685.62    159.08 o 
   6  14   0     2700.20     3091.97    148.60 o 
   8  14   0     3963.93     4039.51    173.08 o 
  10  14   0     7728.16     7260.73    255.31 o 
  12  14   0     1465.16     1483.70    145.51 o 
  14  14   0     3903.40     3757.07    367.88 o 
   0  16   0    29725.58    26872.03   1107.02 o 
   2  16   0     2566.92     2604.35    147.94 o 
   4  16   0       57.24      194.26     71.88 o 
   6  16   0    10719.81     9969.93    302.01 o 
   8  16   0      436.53      548.50    110.68 o 
  10  16   0     4428.53     4099.36    234.69 o 
  12  16   0      112.05      267.58    101.04 o 
  14  16   0     1574.63     1952.17    200.09 o 
  16  16   0    11611.12    10995.61    583.10 o 
   0  18   0     9013.66     9256.61    393.13 o 
   2  18   0     5000.53     4722.29    228.95 o 
   4  18   0      917.50      906.63    116.65 o 
   6  18   0    14460.68    13517.18    382.67 o 
   8  18   0    18984.32    17608.23    725.17 o 
  10  18   0     9821.73     9462.22    394.11 o 
  12  18   0      117.75       92.47    187.80 o 
  14  18   0     1652.82     1485.54    184.07 o 
   0  20   0     1473.63     2145.43    251.90 o 
   2  20   0     6112.80     5681.85    267.48 o 
   4  20   0     1049.56     1217.95    158.77 o 
   6  20   0        2.70      252.38    127.79 o 
   8  20   0       61.91      103.69    139.47 o 
  10  20   0      161.62      214.05    118.09 o 
  12  20   0        0.75      189.20    141.45 o 
   0  22   0     4792.34     4328.22    356.77 o 
   2  22   0       25.64      169.01    110.39 o 
   4  22   0        9.93       83.45    107.85 o 
   6  22   0       20.05      387.70    178.12 o 
   8  22   0      918.97      660.81    189.35 o 
   1   2   1    88405.45   100175.67    817.49 o 
   2   3   1     6092.41     6185.35     62.26 o 
   1   4   1     6166.82     7059.29     73.82 o 
   3   4   1    10714.82    11758.77    108.10 o 
   2   5   1      674.12      646.57     24.86 o 
   4   5   1    18076.17    18017.30    149.45 o 
   1   6   1     7690.29     7555.24     82.36 o 
   3   6   1      201.47      220.05     21.04 o 
   5   6   1     3741.61     3593.64     55.09 o 
   2   7   1     1474.90     1446.44     41.54 o 
   4   7   1    26202.51    25167.78    220.85 o 
   6   7   1    24979.66    25162.44    219.34 o 
   1   8   1      168.64      239.37     22.92 o 
   3   8   1       59.77       91.10     20.99 o 
   5   8   1       97.20       84.36     21.01 o 
   7   8   1     1154.67     1481.45     47.04 o 
   2   9   1    22487.58    22427.24    210.37 o 
   4   9   1    40248.80    38729.21    327.03 o 
   6   9   1    10853.24     9987.84    125.85 o 
   8   9   1     8954.69     9062.41    116.74 o 
   1  10   1     5544.56     4666.97     79.86 o 
   3  10   1      633.29      489.85     33.90 o 
   5  10   1     6191.05     6367.69     90.39 o 
   7  10   1     6491.30     5876.27     93.73 o 
   9  10   1    16869.88    15265.52    192.86 o 
   2  11   1      940.44     1140.06     48.91 o 
   4  11   1     7258.00     7328.15    104.91 o 
   6  11   1     9972.41     9924.40    130.73 o 
   8  11   1      280.21      315.43     41.38 o 
  10  11   1     1579.24     1568.68     81.85 o 
   1  12   1    35921.39    35587.48    320.75 o 
   3  12   1    14266.16    13788.10    160.78 o 
   5  12   1      895.06      935.55     59.16 o 
   7  12   1    17411.32    15648.53    202.74 o 
   9  12   1    16298.86    14713.04    220.29 o 
  11  12   1     8023.75     7666.80    163.48 o 
   2  13   1     4142.93     4042.26     91.95 o 
   4  13   1     4246.59     4295.05    108.69 o 
   6  13   1      128.19      146.44     40.45 o 
   8  13   1      648.89      780.95     60.58 o 
  10  13   1      464.60      545.82     66.13 o 
  12  13   1       50.47      106.56     56.87 o 
   1  14   1     9616.24     8570.93    139.76 o 
   3  14   1     5217.41     4757.30    121.06 o 
   5  14   1       31.21       95.74     39.37 o 
   7  14   1     8566.54     7553.86    157.21 o 
   9  14   1     3281.67     2913.18    120.63 o 
  11  14   1     5413.35     5394.71    188.68 o 
  13  14   1      288.96      269.03     64.70 o 
   2  15   1      432.63      495.89     52.34 o 
   4  15   1     1237.87     1244.58     71.76 o 
   6  15   1     3357.19     3450.15    115.96 o 
   8  15   1     5761.81     5530.54    163.69 o 
  10  15   1        5.97      140.01     54.36 o 
  12  15   1     2018.36     2134.17    123.81 o 
  14  15   1      606.61      730.12     88.79 o 
   1  16   1       53.22       94.88     47.27 o 
   3  16   1       21.66       72.04     45.43 o 
   5  16   1     2918.43     3158.56    113.00 o 
   7  16   1     8758.13     8392.86    188.55 o 
   9  16   1     2246.10     2439.26    121.66 o 
  11  16   1      882.82     1134.11     93.37 o 
  13  16   1       24.41      136.02     72.80 o 
  15  16   1      697.39      837.73    107.86 o 
   2  17   1     9188.50     9001.17    189.92 o 
   4  17   1    19595.10    17742.81    268.88 o 
   6  17   1     1124.99     1226.03     93.04 o 
   8  17   1     1228.41     1316.03    100.62 o 
  10  17   1     4289.14     4460.25    187.26 o 
  12  17   1     5244.09     5379.71    209.94 o 
  14  17   1     2329.81     2513.71    161.69 o 
  16  17   1      840.02      944.28    136.12 o 
   1  18   1      373.04      638.29     71.00 o 
   3  18   1      551.26      708.27     76.44 o 
   5  18   1     1155.05     1365.34    101.74 o 
   7  18   1     3705.68     3749.10    173.19 o 
   9  18   1     3093.85     3277.23    176.22 o 
  11  18   1      708.23      843.44    113.31 o 
  13  18   1      438.59      617.67    102.14 o 
  15  18   1      626.72      715.06    115.92 o 
   2  19   1      282.05      340.97     67.06 o 
   4  19   1     1648.72     1798.22    121.18 o 
   6  19   1     1124.88     1157.14    104.05 o 
   8  19   1       82.06      254.19     91.35 o 
  10  19   1      648.44      601.73     97.91 o 
  12  19   1     1124.77     1293.75    142.04 o 
   1  20   1     4539.47     4769.00    175.90 o 
   3  20   1      421.45      556.04     82.28 o 
   5  20   1      671.92      791.25    102.00 o 
   7  20   1     4532.72     4156.97    226.26 o 
   9  20   1     3085.27     3846.83    217.00 o 
  11  20   1     2949.36     3092.54    198.30 o 
   2  21   1     1013.13     1309.34    108.08 o 
   4  21   1      139.33      337.25     93.38 o 
   6  21   1      290.20      524.75    110.43 o 
   8  21   1        0.13      116.38     98.56 o 
  10  21   1       11.21      183.43    110.24 o 
   1  22   1     2291.38     2189.49    131.99 o 
   3  22   1     1048.06     1221.88    124.06 o 
   5  22   1      472.50      515.87    104.73 o 
   7  22   1     3070.82     2862.71    214.16 o 
   2  23   1      647.68      607.33    101.61 o 
   4  23   1      465.22      488.55    101.70 o 
   1   1   2     9059.39    11832.31    158.50 o 
   0   2   2    10126.66     9417.98    137.16 o 
   1   3   2    59630.18    64023.14    486.62 o 
   3   3   2     9897.76     9844.18    126.09 o 
   0   4   2   214997.91   245745.91   2482.50 o 
   2   4   2    56525.06    62816.30    472.95 o 
   1   5   2    82607.83    88949.37    677.74 o 
   3   5   2     4097.42     3548.52     57.09 o 
   5   5   2    60958.90    63309.43    622.06 o 
   0   6   2   157677.20   169354.03   1649.00 o 
   2   6   2    17024.83    17139.19    171.08 o 
   4   6   2     3126.02     3437.01     57.55 o 
   1   7   2    31685.69    33743.80    281.67 o 
   3   7   2     4083.89     4159.33     71.68 o 
   5   7   2     6045.53     5375.21     74.70 o 
   7   7   2      914.60     1080.41     54.43 o 
   0   8   2     6661.20     6821.70    114.93 o 
   2   8   2    11421.79    12630.86    145.56 o 
   4   8   2      348.33      644.38     39.62 o 
   6   8   2      625.37      688.52     35.03 o 
   1   9   2    11154.53    10201.28    113.00 o 
   3   9   2     7960.46     7568.96    106.44 o 
   5   9   2    11109.22    10456.37    130.78 o 
   7   9   2     3120.49     2926.88     67.68 o 
   9   9   2      257.49      365.78     60.43 o 
   0  10   2     2954.69     3374.43    105.91 o 
   2  10   2     3980.15     3924.02     74.17 o 
   4  10   2     1184.95     1165.12     53.93 o 
   6  10   2     3634.04     4000.48     87.51 o 
   8  10   2     6426.68     6427.04    111.78 o 
   1  11   2    11577.71    10654.97    131.88 o 
   3  11   2    10747.90     9474.77    124.69 o 
   5  11   2    40929.69    37834.68    360.96 o 
   7  11   2     8038.76     6893.94    109.14 o 
   9  11   2     2826.37     2813.15     89.61 o 
  11  11   2    16300.11    15312.04    345.46 o 
   0  12   2     5017.25     4647.60    138.35 o 
   2  12   2        1.98       17.23     29.08 o 
   4  12   2        4.80       29.90     31.79 o 
   6  12   2     4056.37     3948.58     90.82 o 
   8  12   2     1224.58     1286.41     67.49 o 
  10  12   2     2264.74     2324.28    106.17 o 
   1  13   2     6810.32     6503.47    115.76 o 
   3  13   2    33988.64    31575.62    319.99 o 
   5  13   2    44101.82    41869.63    443.67 o 
   7  13   2    10113.20     9187.32    200.68 o 
   9  13   2      211.31      238.08     51.62 o 
  11  13   2     7254.53     7087.51    180.36 o 
  13  13   2    14286.30    13384.40    374.27 o 
   0  14   2     1536.70     1513.22    123.21 o 
   2  14   2      785.79      838.15     55.35 o 
   4  14   2      101.42      101.86     40.38 o 
   6  14   2      647.43      846.53     62.85 o 
   8  14   2     3233.66     3264.93    122.65 o 
  10  14   2     2425.32     2718.29    118.07 o 
  12  14   2      362.72      498.29     72.82 o 
   1  15   2      946.35      909.07     66.05 o 
   3  15   2     2403.70     2587.07     97.62 o 
   5  15   2     7377.24     7090.26    154.46 o 
   7  15   2       32.25      108.47     43.56 o 
   9  15   2     1836.47     2032.44    108.62 o 
  11  15   2     5252.48     5510.45    187.85 o 
  13  15   2     4763.93     4849.65    197.55 o 
  15  15   2     1663.60     1581.49    166.56 o 
   0  16   2      287.92      434.38     84.52 o 
   2  16   2      503.12      507.90     60.07 o 
   4  16   2     2133.65     2119.86     95.84 o 
   6  16   2      350.21      415.94     57.87 o 
   8  16   2        1.33       84.93     57.46 o 
  10  16   2      672.80      790.57     86.31 o 
  12  16   2      862.89      956.65     90.98 o 
  14  16   2     2560.40     3112.81    166.93 o 
   1  17   2      564.44      678.59     68.79 o 
   3  17   2      396.97      576.89     70.41 o 
   5  17   2       91.18      238.80     62.24 o 
   7  17   2     1576.70     1523.38    101.57 o 
   9  17   2       36.80      242.43     70.91 o 
  11  17   2      321.31      341.54     93.52 o 
  13  17   2        5.55      171.28     79.84 o 
  15  17   2      282.25      427.79     95.63 o 
   0  18   2      375.79      458.77     95.93 o 
   2  18   2     3731.85     4047.50    154.57 o 
   4  18   2     1979.25     2102.33    118.59 o 
   6  18   2       13.04        0.00     66.30 o 
   8  18   2      140.94      202.92     70.40 o 
  10  18   2     1351.01     1338.47    119.74 o 
  12  18   2     1021.27     1146.72    136.16 o 
  14  18   2       64.07      213.35     90.14 o 
   1  19   2     4141.15     4167.99    160.77 o 
   3  19   2     9752.57     9265.46    235.16 o 
   5  19   2     8446.91     8424.55    225.27 o 
   7  19   2     1485.43     1743.73    128.91 o 
   9  19   2      349.56      489.87    102.73 o 
  11  19   2     3338.24     3434.35    202.66 o 
  13  19   2     8924.26     8537.18    370.10 o 
   0  20   2        0.93      297.74    104.23 o 
   2  20   2      175.77      294.75     82.27 o 
   4  20   2       54.47      186.03     73.69 o 
   6  20   2      629.71      760.10    110.94 o 
   8  20   2       43.43      220.58     92.07 o 
  10  20   2     1480.26     1355.09    153.38 o 
  12  20   2        0.22      196.40     95.90 o 
   1  21   2     1571.09     1688.94    113.42 o 
   3  21   2     6530.23     6688.76    233.72 o 
   5  21   2    11748.34    11513.38    307.82 o 
   7  21   2     1359.62     1469.51    147.14 o 
   9  21   2       37.68      377.46    110.61 o 
   0  22   2      472.56      646.48    125.12 o 
   2  22   2      187.53       76.10     75.52 o 
   4  22   2      779.87      838.65    110.67 o 
   6  22   2       38.30       65.66     89.03 o 
   8  22   2        3.69      498.11    133.23 o 
   1  23   2      449.55      875.28    105.61 o 
   3  23   2     2711.67     2766.52    173.50 o 
   1   2   3    34908.83    38997.74    338.18 o 
   2   3   3     9098.74     9682.70    101.57 o 
   1   4   3   159630.02   172574.27   1279.49 o 
   3   4   3    38919.98    41108.85    312.82 o 
   2   5   3     1590.39     1683.19     40.10 o 
   4   5   3     5509.20     5613.87     74.92 o 
   1   6   3   105482.36   112262.53    830.20 o 
   3   6   3    18093.84    18437.68    177.46 o 
   5   6   3     6921.97     7501.67     89.01 o 
   2   7   3    50889.35    55225.52    448.61 o 
   4   7   3    23364.94    23945.16    224.71 o 
   6   7   3    10560.04    10564.14    114.82 o 
   1   8   3    20678.82    21332.62    204.76 o 
   3   8   3      455.58      794.74     41.85 o 
   5   8   3       63.51       83.68     25.55 o 
   7   8   3     2563.47     2823.23     60.58 o 
   2   9   3     7770.36     6889.73     96.58 o 
   4   9   3     7616.30     6295.43    111.97 o 
   6   9   3    14829.20    13425.88    152.40 o 
   8   9   3     4450.57     4147.65     91.96 o 
   1  10   3     2355.59     2456.94     62.99 o 
   3  10   3     5537.74     5256.74     94.07 o 
   5  10   3     2428.11     2811.28     88.91 o 
   7  10   3     4739.54     4337.60     91.51 o 
   9  10   3      653.34      609.81     50.20 o 
   2  11   3     9828.27    10038.20    129.91 o 
   4  11   3    25918.26    25448.37    265.65 o 
   6  11   3    13344.51    12457.70    156.49 o 
   8  11   3     1706.65     1903.36     79.38 o 
  10  11   3      919.76     1060.67     64.60 o 
   1  12   3    11306.18    10663.70    158.14 o 
   3  12   3     9069.18     8100.34    189.73 o 
   5  12   3     3633.90     4021.05     97.85 o 
   7  12   3    14171.15    13682.13    177.10 o 
   9  12   3    14820.27    13961.14    224.09 o 
  11  12   3     1339.71     1661.33     98.66 o 
   2  13   3      178.86      297.79     42.30 o 
   4  13   3     1105.18     1183.96     62.39 o 
   6  13   3        3.11      117.60     41.92 o 
   8  13   3        1.64       55.44     41.82 o 
  10  13   3     1939.96     2240.54    117.45 o 
  12  13   3     1001.52     1185.97     94.63 o 
   1  14   3     2362.24     2772.81    100.49 o 
   3  14   3     4599.15     4857.58    116.74 o 
   5  14   3       79.52      112.66     42.33 o 
   7  14   3      982.50     1094.20     70.68 o 
   9  14   3     3237.55     3406.41    141.83 o 
  11  14   3     1027.87     1183.51     92.66 o 
  13  14   3       78.96      116.17     62.87 o 
   2  15   3    10046.11     9166.99    161.88 o 
   4  15   3     9051.42     8506.25    164.90 o 
   6  15   3     2677.47     2691.15    110.65 o 
   8  15   3      278.75      488.94     63.02 o 
  10  15   3      919.40     1134.98     88.73 o 
  12  15   3     2065.45     2286.56    130.27 o 
  14  15   3       13.39       21.29     73.51 o 
   1  16   3    10010.44     9346.56    169.71 o 
   3  16   3     8116.95     7412.54    210.11 o 
   5  16   3      147.79      124.55     51.60 o 
   7  16   3     1865.94     2222.29    110.84 o 
   9  16   3     1981.30     2194.61    132.69 o 
  11  16   3      108.35      299.19     71.83 o 
  13  16   3      483.31      531.85     81.74 o 
  15  16   3      158.79      411.16     81.86 o 
   2  17   3      424.28      507.70     67.06 o 
   4  17   3     3622.19     3689.66    142.59 o 
   6  17   3     4400.38     4485.95    163.35 o 
   8  17   3      388.40      552.44     82.00 o 
  10  17   3     2129.78     2269.26    139.28 o 
  12  17   3    14903.35    13549.19    299.09 o 
  14  17   3     5002.18     4613.54    220.41 o 
   1  18   3     3688.66     3691.13    155.28 o 
   3  18   3      721.16      820.72     84.41 o 
   5  18   3      117.32      242.48     66.90 o 
   7  18   3     1175.76     1375.55    117.09 o 
   9  18   3     1257.33     1499.12    118.00 o 
  11  18   3      293.13      549.16     98.90 o 
  13  18   3     2461.75     2462.12    164.34 o 
   2  19   3     3210.08     3339.32    160.91 o 
   4  19   3     4474.81     4524.28    180.00 o 
   6  19   3     3085.44     3142.00    166.26 o 
   8  19   3      121.16      144.38     85.79 o 
  10  19   3      484.91      515.45    121.35 o 
  12  19   3     1815.04     2091.26    155.05 o 
   1  20   3     5050.38     5436.16    193.64 o 
   3  20   3      108.28      320.66     79.19 o 
   5  20   3      571.97      625.63     93.81 o 
   7  20   3      989.06      963.74    113.60 o 
   9  20   3      754.23     1021.77    131.45 o 
  11  20   3      797.75     1077.15    148.32 o 
   2  21   3      719.19      867.66    102.86 o 
   4  21   3       19.88      221.91     79.89 o 
   6  21   3      310.03      384.91     93.53 o 
   8  21   3      145.97      127.17     99.84 o 
  10  21   3       82.06      380.13    115.06 o 
   1  22   3     2439.94     2595.15    151.83 o 
   3  22   3      152.95      283.86     82.82 o 
   5  22   3        5.49      192.62     91.90 o 
   7  22   3      592.49      483.49    115.30 o 
   2  23   3      256.51      496.99     94.61 o 
   0   0   4    13735.71    17474.12    634.33 o 
   0   2   4    15598.64    15904.70    239.86 o 
   2   2   4    15514.05    16084.08    248.87 o 
   1   3   4       83.13       21.72     18.42 o 
   0   4   4     1523.29     1978.83     59.87 o 
   2   4   4      567.40      617.60     28.87 o 
   4   4   4      940.49     1045.06     48.75 o 
   1   5   4    15327.91    15595.76    152.57 o 
   3   5   4     2018.27     2208.51     50.25 o 
   0   6   4    99889.77   109086.54   1216.25 o 
   2   6   4    14765.28    13801.19    143.52 o 
   4   6   4     1464.52     1702.39     46.86 o 
   6   6   4    58044.20    60280.18    679.86 o 
   1   7   4     2035.64     2419.66     56.93 o 
   3   7   4     9187.75     9514.21    121.95 o 
   5   7   4     1746.18     2016.71     52.27 o 
   0   8   4   124292.17   127860.87   1426.83 o 
   2   8   4     8923.37     8716.58    111.16 o 
   4   8   4    14562.96    15176.32    163.85 o 
   6   8   4    12286.55    10919.94    123.96 o 
   8   8   4    47402.82    43207.01    570.77 o 
   1   9   4    15855.93    14429.28    163.93 o 
   3   9   4     5917.00     5918.57     90.50 o 
   5   9   4      206.96      165.36     28.59 o 
   7   9   4     1760.17     2034.26     67.28 o 
   0  10   4    69715.99    67637.69    806.26 o 
   2  10   4       44.41      111.82     25.98 o 
   4  10   4     2376.53     2626.55     76.93 o 
   6  10   4    28346.41    27373.76    284.33 o 
   8  10   4    35144.95    33003.92    370.99 o 
  10  10   4    18504.96    15676.41    336.89 o 
   1  11   4    30111.33    28365.87    273.54 o 
   3  11   4     1200.12     1377.24     60.95 o 
   5  11   4      817.24      949.12     56.82 o 
   7  11   4      395.87      406.75     43.28 o 
   9  11   4       53.19       -6.82     37.59 o 
   0  12   4     4997.18     4831.78    181.54 o 
   2  12   4     1308.12     1312.51     65.30 o 
   4  12   4       29.56      171.66     36.44 o 
   6  12   4     2695.01     2985.57    100.73 o 
   8  12   4      518.42      669.54     54.80 o 
  10  12   4     2568.00     2667.98    104.68 o 
  12  12   4      216.31      295.12     79.24 o 
   1  13   4     2677.40     3034.85    105.28 o 
   3  13   4      161.95      190.90     42.48 o 
   5  13   4     1921.44     1849.80     84.00 o 
   7  13   4     5181.26     5131.62    127.15 o 
   9  13   4      351.98      454.68     55.74 o 
  11  13   4     3387.09     3257.92    138.51 o 
   0  14   4    20493.27    18157.28    372.91 o 
   2  14   4     2297.57     2376.67     94.35 o 
   4  14   4      156.93      175.96     41.84 o 
   6  14   4     1851.03     2027.65     91.08 o 
   8  14   4     9232.79     8477.68    167.31 o 
  10  14   4      268.72      388.89     64.74 o 
  12  14   4     1088.91     1295.92    117.60 o 
  14  14   4      982.11      826.21    135.01 o 
   1  15   4      181.71      299.19     52.17 o 
   3  15   4     2360.79     2040.62     91.78 o 
   5  15   4        0.77       91.30     49.48 o 
   7  15   4     1023.33     1130.89     82.26 o 
   9  15   4       33.56      104.00     54.96 o 
  11  15   4       69.65      126.06     57.98 o 
  13  15   4     6120.51     5863.88    208.11 o 
   0  16   4     7832.14     7271.01    241.96 o 
   2  16   4     3370.06     3187.21    120.99 o 
   4  16   4      195.34      302.70     58.02 o 
   6  16   4     4984.70     5314.14    172.63 o 
   8  16   4    18847.87    16910.87    290.75 o 
  10  16   4     9229.60     8911.67    240.68 o 
  12  16   4     2033.69     1992.13    135.46 o 
  14  16   4     2462.88     2397.74    161.79 o 
  16  16   4     1173.74     1642.25    184.31 o 
   1  17   4      583.85      560.71     64.91 o 
   3  17   4      226.50      341.66     60.80 o 
   5  17   4       94.15      260.57     59.59 o 
   7  17   4        8.26      144.96     63.24 o 
   9  17   4     2070.08     2199.75    129.91 o 
  11  17   4        0.04      178.92     72.94 o 
  13  17   4       87.86       92.32     81.65 o 
  15  17   4       63.63      184.28     90.52 o 
   0  18   4    17535.48    16571.49    431.51 o 
   2  18   4    10672.55    10138.31    221.30 o 
   4  18   4       20.00       90.62     60.15 o 
   6  18   4     4988.40     5040.79    180.64 o 
   8  18   4     5133.79     5470.30    215.41 o 
  10  18   4     5945.08     6152.72    265.18 o 
  12  18   4     1010.43     1368.18    120.96 o 
  14  18   4     2096.79     2289.81    165.00 o 
   1  19   4      948.98      956.40     92.13 o 
   3  19   4     1916.81     1750.76    116.40 o 
   5  19   4        9.08       15.40     68.97 o 
   7  19   4       83.45      262.92    101.56 o 
   9  19   4     1137.26     1308.07    139.50 o 
  11  19   4       20.05      246.08     93.49 o 
  13  19   4      199.84      355.60     95.90 o 
   0  20   4        9.35      231.83    103.10 o 
   2  20   4       43.10        7.53     70.69 o 
   4  20   4      533.75      615.15    100.56 o 
   6  20   4      510.03      702.08     96.55 o 
   8  20   4     1033.19     1176.81    124.69 o 
  10  20   4     1392.00     1294.87    154.05 o 
   1  21   4       22.93       60.18     74.01 o 
   3  21   4       13.12      165.64     76.40 o 
   5  21   4     1693.45     1725.75    133.71 o 
   7  21   4      188.34      407.23    101.09 o 
   9  21   4       90.45      513.44    119.57 o 
   0  22   4      631.29      953.92    174.98 o 
   2  22   4      152.63      221.07     86.65 o 
   4  22   4      132.76      319.32     91.49 o 
   6  22   4     1582.13     1638.83    152.89 o 
   1  23   4        0.75      261.80     99.70 o 
   1   2   5     6637.35     6719.27    100.64 o 
   2   3   5     1256.82     1347.02     42.91 o 
   1   4   5    14961.63    14257.93    148.34 o 
   3   4   5     8228.02     8041.39    101.27 o 
   2   5   5      926.94      961.11     44.77 o 
   4   5   5     6407.36     6809.80     95.35 o 
   1   6   5    16233.99    17285.00    171.27 o 
   3   6   5    12571.00    13358.86    148.91 o 
   5   6   5     5645.72     5481.54     83.31 o 
   2   7   5     8269.99     7369.61     98.45 o 
   4   7   5    36220.45    36248.78    335.35 o 
   6   7   5    12976.64    12797.94    134.02 o 
   1   8   5    15274.67    17305.00    184.05 o 
   3   8   5       63.84       72.95     27.44 o 
   5   8   5     1852.16     1879.14     54.19 o 
   7   8   5        1.19       43.23     29.89 o 
   2   9   5     2906.00     2629.37     68.95 o 
   4   9   5    15155.59    14276.25    190.13 o 
   6   9   5    10405.69    10401.50    146.91 o 
   8   9   5      336.30      392.61     44.39 o 
   1  10   5     7137.47     6265.51    103.95 o 
   3  10   5      363.99      582.22     44.64 o 
   5  10   5      906.82     1160.35     57.85 o 
   7  10   5       85.44      133.55     36.88 o 
   9  10   5      835.74      803.97     62.12 o 
   2  11   5     4984.57     5116.97    112.09 o 
   4  11   5      545.30      705.82     48.83 o 
   6  11   5      245.02      380.59     48.44 o 
   8  11   5       40.18      115.67     38.41 o 
  10  11   5     4317.56     4165.51    127.36 o 
   1  12   5    19217.38    17975.15    325.73 o 
   3  12   5      130.01      148.28     38.73 o 
   5  12   5      579.30      574.09     53.70 o 
   7  12   5     7566.25     7384.44    137.57 o 
   9  12   5     5724.18     5970.97    145.21 o 
  11  12   5     5162.15     5256.68    145.56 o 
   2  13   5      520.93      593.86     55.96 o 
   4  13   5    10444.31     9577.44    163.09 o 
   6  13   5     3457.98     3451.67    112.08 o 
   8  13   5       98.25      203.38     46.40 o 
  10  13   5        8.09       88.07     48.62 o 
  12  13   5     4329.53     4372.21    164.46 o 
   1  14   5    13051.05    12082.72    206.65 o 
   3  14   5       48.06       38.65     42.71 o 
   5  14   5     1021.73     1304.57     79.09 o 
   7  14   5     9102.72     8594.16    169.18 o 
   9  14   5     2670.25     2994.23    131.57 o 
  11  14   5     3992.17     4084.46    160.73 o 
  13  14   5     4173.50     3642.00    165.85 o 
   2  15   5     3744.87     4025.66    136.30 o 
   4  15   5     6394.89     6255.01    158.20 o 
   6  15   5     2964.38     3239.27    129.66 o 
   8  15   5      270.98      401.94     65.03 o 
  10  15   5      411.18      533.25     81.09 o 
  12  15   5     5058.89     4493.91    194.72 o 
  14  15   5     5925.71     5670.59    220.82 o 
   1  16   5      274.55      364.29     59.59 o 
   3  16   5     1459.39     1444.90     91.13 o 
   5  16   5       65.35       40.35     51.27 o 
   7  16   5       17.82      162.17     73.27 o 
   9  16   5      848.09      859.97    111.84 o 
  11  16   5     1132.44     1306.43    103.85 o 
  13  16   5        1.33      228.27     79.97 o 
  15  16   5     1832.39     1754.83    137.85 o 
   2  17   5    11403.44    10240.17    222.62 o 
   4  17   5    14489.31    12734.10    235.17 o 
   6  17   5    18697.37    17047.32    314.08 o 
   8  17   5     4226.59     4206.98    176.86 o 
  10  17   5     1266.90     1555.52    145.58 o 
  12  17   5     4249.53     4660.93    206.39 o 
  14  17   5     1249.06     1568.01    130.05 o 
   1  18   5     1275.35     1297.07     97.47 o 
   3  18   5     2236.65     2092.74    128.62 o 
   5  18   5       92.45      281.05     66.11 o 
   7  18   5      179.39      346.33     72.61 o 
   9  18   5        2.95      309.49     82.56 o 
  11  18   5      122.86      299.80     89.03 o 
  13  18   5       94.58      353.87     91.08 o 
   2  19   5     2718.15     3008.18    156.51 o 
   4  19   5     1251.78     1380.63    118.73 o 
   6  19   5      832.70     1258.66    116.19 o 
   8  19   5     1127.16     1382.84    120.14 o 
  10  19   5     1132.43     1377.83    139.58 o 
  12  19   5     1197.22     1353.37    137.20 o 
   1  20   5     3573.31     3813.12    186.83 o 
   3  20   5     4476.90     4192.85    201.77 o 
   5  20   5      243.56      315.00     85.85 o 
   7  20   5     4898.66     4602.35    226.69 o 
   9  20   5     1543.40     1669.49    146.86 o 
   2  21   5      180.75      296.22     87.43 o 
   4  21   5      409.92      503.06    102.31 o 
   6  21   5      172.16      302.94     93.18 o 
   8  21   5      273.08      614.99    110.45 o 
   1  22   5     4070.55     3798.94    212.25 o 
   3  22   5      777.20      804.60    138.71 o 
   5  22   5        1.59      166.49     99.07 o 
   1   1   6    13550.97    13818.18    263.69 o 
   0   2   6    21783.90    23384.04    362.46 o 
   1   3   6     8315.86     8564.84    124.93 o 
   3   3   6    31283.81    31552.11    469.61 o 
   0   4   6      469.87      592.17     50.88 o 
   2   4   6      789.32     1056.62     41.55 o 
   1   5   6     3990.35     4136.58     88.09 o 
   3   5   6   123857.05   130433.35    997.79 o 
   5   5   6   151663.33   162494.80   1697.15 o 
   0   6   6     5460.95     5070.42    122.56 o 
   2   6   6     6815.30     6939.76     97.02 o 
   4   6   6       52.01       93.13     23.53 o 
   1   7   6     1718.24     2337.43     64.16 o 
   3   7   6    22259.88    21241.45    212.93 o 
   5   7   6    30341.29    30437.36    284.51 o 
   7   7   6    10775.73    10342.30    233.38 o 
   0   8   6    13023.18    14296.97    233.08 o 
   2   8   6     1160.75     1344.28     50.00 o 
   4   8   6     1509.44     1732.51     62.70 o 
   6   8   6     4794.66     4721.57    103.80 o 
   1   9   6       22.50       40.44     27.99 o 
   3   9   6        3.64       21.53     30.12 o 
   5   9   6      266.42      355.54     40.20 o 
   7   9   6     1143.62     1242.99     74.91 o 
   9   9   6     1075.39     1309.78    105.77 o 
   0  10   6     3574.09     4022.52    156.72 o 
   2  10   6     4717.33     4825.17    105.83 o 
   4  10   6       37.19      153.66     35.23 o 
   6  10   6       38.19      108.96     37.78 o 
   8  10   6     8133.96     7672.67    144.83 o 
   1  11   6     2608.35     2663.67     93.43 o 
   3  11   6    17502.57    16168.54    215.08 o 
   5  11   6    10660.88     9734.44    216.76 o 
   7  11   6      853.03      922.84     64.45 o 
   9  11   6      277.17      317.05     49.54 o 
  11  11   6     3167.93     3548.75    175.72 o 
   0  12   6       59.07       46.54     56.89 o 
   2  12   6     2499.00     2790.66    106.50 o 
   4  12   6       64.82      186.01     42.99 o 
   6  12   6       21.86       57.70     44.75 o 
   8  12   6     3803.99     3665.58    119.84 o 
  10  12   6      212.69      254.32     50.07 o 
   1  13   6     9435.12     8186.93    164.26 o 
   3  13   6    13840.83    13405.68    209.24 o 
   5  13   6    18087.45    16829.95    245.51 o 
   7  13   6     1229.28     1479.61     85.79 o 
   9  13   6     1935.80     2013.26     93.22 o 
  11  13   6    24178.20    20773.21    304.57 o 
  13  13   6    18287.86    15867.25    477.11 o 
   0  14   6     5827.11     5329.11    227.31 o 
   2  14   6     2198.82     2446.94    109.53 o 
   4  14   6     1708.55     1653.70     92.98 o 
   6  14   6     1055.09     1060.18     78.10 o 
   8  14   6       41.01      108.98     50.22 o 
  10  14   6     1041.27     1070.85     88.27 o 
  12  14   6        7.50       71.66     59.63 o 
   1  15   6    14457.10    11911.82    213.76 o 
   3  15   6     9029.57     8295.83    205.29 o 
   5  15   6     3631.45     3879.02    148.29 o 
   7  15   6     5428.44     5494.03    159.52 o 
   9  15   6     2079.55     2111.23    118.61 o 
  11  15   6      357.12      400.84     84.56 o 
  13  15   6     1202.07     1267.95    112.42 o 
  15  15   6      430.51      604.82    149.21 o 
   0  16   6     2718.25     2308.14    175.99 o 
   2  16   6     2131.99     2619.86    127.60 o 
   4  16   6        7.48       98.19     52.36 o 
   6  16   6     5259.24     5580.63    194.39 o 
   8  16   6      487.18      536.35     78.80 o 
  10  16   6      117.69      149.03     68.93 o 
  12  16   6      269.77      316.06     83.79 o 
  14  16   6       26.77       70.23     77.66 o 
   1  17   6      537.16      745.88     79.97 o 
   3  17   6        0.88       22.18     87.37 o 
   5  17   6      463.77      502.01     98.60 o 
   7  17   6     4500.29     4442.55    183.59 o 
   9  17   6      439.04      528.22     83.88 o 
  11  17   6      131.49      274.90     88.81 o 
  13  17   6        0.31      132.32     83.16 o 
   0  18   6       49.84      144.76    104.01 o 
   2  18   6      196.81      257.71     70.26 o 
   4  18   6     1268.05     1198.10    117.11 o 
   6  18   6      436.21      631.86     87.43 o 
   8  18   6      693.80      818.39     94.26 o 
  10  18   6      150.97      270.58     82.51 o 
  12  18   6      106.24      259.82     91.19 o 
   1  19   6      344.77      398.75     80.98 o 
   3  19   6     1210.57     1659.07    127.06 o 
   5  19   6     8617.63     8427.93    268.85 o 
   7  19   6     1385.31     1683.56    122.52 o 
   9  19   6      295.92      412.07    112.22 o 
  11  19   6     2364.27     2443.76    174.60 o 
   0  20   6       91.40     -130.76    112.23 o 
   2  20   6      110.70      212.36     90.91 o 
   4  20   6       17.18       69.81     74.07 o 
   6  20   6     1065.70     1016.95    114.47 o 
   8  20   6      435.80      619.92    112.40 o 
   1  21   6     1491.57     1670.81    146.93 o 
   3  21   6     2419.06     2535.86    175.18 o 
   5  21   6     3298.26     3028.77    176.27 o 
   7  21   6     1398.60     1415.67    138.09 o 
   0  22   6      844.86     1110.89    187.01 o 
   2  22   6        9.75       -3.99    117.63 o 
   1   2   7      391.85      275.39     35.73 o 
   2   3   7     1266.80     1360.99     57.54 o 
   1   4   7    17849.44    17830.51    199.80 o 
   3   4   7    16495.97    17871.31    198.05 o 
   2   5   7     8266.48     8203.49    121.86 o 
   4   5   7     4043.93     3822.15    101.60 o 
   1   6   7     4960.58     5187.84     87.57 o 
   3   6   7      955.95     1130.90     51.05 o 
   5   6   7     4511.97     4645.27    108.21 o 
   2   7   7    13965.61    13933.29    164.50 o 
   4   7   7    36543.17    35975.35    339.53 o 
   6   7   7    26512.09    24933.08    458.36 o 
   1   8   7      135.36      156.72     29.95 o 
   3   8   7      132.35      169.01     30.80 o 
   5   8   7      483.25      684.07     47.84 o 
   7   8   7      128.13      278.48     44.16 o 
   2   9   7     8365.23     7617.82    180.41 o 
   4   9   7    16706.77    14893.29    193.34 o 
   6   9   7    13515.46    12099.50    172.93 o 
   8   9   7       70.55       88.01     40.56 o 
   1  10   7     4848.03     4603.52    115.28 o 
   3  10   7       37.02      137.73     36.57 o 
   5  10   7        9.52      127.93     38.87 o 
   7  10   7      614.51      681.15     59.46 o 
   9  10   7      585.19      673.49     57.96 o 
   2  11   7     6223.52     5963.65    136.28 o 
   4  11   7     4010.71     4135.64    122.89 o 
   6  11   7     4438.90     4588.13    128.30 o 
   8  11   7      681.49      711.87     62.36 o 
  10  11   7     4387.32     4800.10    140.77 o 
   1  12   7    13936.43    12642.38    208.84 o 
   3  12   7       63.82      144.63     45.19 o 
   5  12   7     1119.08     1147.53     74.73 o 
   7  12   7    17686.28    16558.86    250.03 o 
   9  12   7    13320.86    12013.40    196.11 o 
  11  12   7     7660.56     7545.63    171.87 o 
   2  13   7     1160.43     1150.95     78.90 o 
   4  13   7      113.83      167.13     54.35 o 
   6  13   7       78.15      133.94     53.86 o 
   8  13   7     1370.86     1609.01     92.53 o 
  10  13   7      252.74      311.56     59.48 o 
  12  13   7      201.37      412.70     65.87 o 
   1  14   7     4561.09     4837.23    148.83 o 
   3  14   7     1265.34     1398.22     99.39 o 
   5  14   7      785.40      968.54     83.00 o 
   7  14   7     2141.70     2342.57    109.85 o 
   9  14   7     7412.17     7138.30    177.23 o 
  11  14   7     1358.97     1618.87    104.85 o 
  13  14   7      187.79      316.62     92.08 o 
   2  15   7     3363.82     3496.75    141.84 o 
   4  15   7     4900.52     4924.63    166.82 o 
   6  15   7     5554.03     5747.36    182.53 o 
   8  15   7     2189.86     2098.23    121.21 o 
  10  15   7     1866.97     1889.71    128.18 o 
  12  15   7     8727.53     8594.66    252.70 o 
  14  15   7     2887.37     2967.47    178.84 o 
   1  16   7     2905.51     2879.22    134.10 o 
   3  16   7      307.89      291.90     64.36 o 
   5  16   7      618.99      670.97     77.48 o 
   7  16   7      440.32      621.93     84.00 o 
   9  16   7     1571.39     1522.94    114.94 o 
  11  16   7      482.84      614.37     91.29 o 
  13  16   7        4.80      265.74     83.01 o 
   2  17   7     5126.84     5299.99    182.11 o 
   4  17   7     1357.72     1673.39    113.67 o 
   6  17   7     9772.26     9165.84    244.52 o 
   8  17   7      288.93      261.12     80.45 o 
  10  17   7      103.78      314.22     81.23 o 
  12  17   7      801.34      959.32    119.11 o 
   1  18   7     3158.28     3179.20    149.07 o 
   3  18   7      782.95      871.46     98.46 o 
   5  18   7        1.04       -0.25     72.40 o 
   7  18   7     2946.05     2938.28    158.68 o 
   9  18   7      159.82      392.94     85.93 o 
  11  18   7        8.11      217.53    109.49 o 
   2  19   7     4546.11     4630.34    194.76 o 
   4  19   7     1040.51     1280.37    121.24 o 
   6  19   7     4344.06     4184.39    201.60 o 
   8  19   7        6.79      226.66     80.61 o 
  10  19   7      855.82      965.20    117.33 o 
   1  20   7      774.74      999.01    112.27 o 
   3  20   7      419.20      458.98     92.17 o 
   5  20   7        1.63      133.83     81.98 o 
   7  20   7     3119.95     3799.62    198.59 o 
   2  21   7        6.97      -36.65     87.69 o 
   4  21   7        5.18       38.87     93.41 o 
   0   0   8     1492.33     1023.24    188.88 o 
   0   2   8    18669.81    17778.93    315.91 o 
   2   2   8    21729.83    22317.40    406.94 o 
   1   3   8    15251.54    16579.29    213.64 o 
   0   4   8      161.38      258.59     55.90 o 
   2   4   8      215.52      452.32     39.55 o 
   4   4   8     3800.80     3953.64    160.76 o 
   1   5   8     1473.16     1708.58     58.40 o 
   3   5   8      252.47      292.59     35.30 o 
   0   6   8    21962.75    20964.83    345.13 o 
   2   6   8    29326.65    29126.51    305.46 o 
   4   6   8     4183.12     4328.58     89.49 o 
   6   6   8     3436.01     3696.50    189.53 o 
   1   7   8      102.89      153.93     32.86 o 
   3   7   8      315.20      469.60     43.58 o 
   5   7   8      605.76      568.72     44.49 o 
   0   8   8    23212.65    22513.67    491.00 o 
   2   8   8    11151.79    10435.87    158.65 o 
   4   8   8     1256.48     1257.59     63.83 o 
   6   8   8    16192.27    15380.48    214.04 o 
   8   8   8     1798.00     1819.02    118.19 o 
   1   9   8      948.08     1014.63     62.58 o 
   3   9   8     3195.40     3140.61     97.44 o 
   5   9   8      507.36      618.90     53.68 o 
   7   9   8      713.40      718.04     62.33 o 
   0  10   8     8848.83     9362.29    240.62 o 
   2  10   8    14757.03    13431.94    201.75 o 
   4  10   8     1749.61     1992.76     85.81 o 
   6  10   8     1434.04     1522.03     82.14 o 
   8  10   8    12717.14    11492.37    199.32 o 
  10  10   8     9933.90     9240.01    271.51 o 
   1  11   8      503.37      560.61     60.68 o 
   3  11   8      511.32      654.15     58.36 o 
   5  11   8     2079.90     2434.61    119.25 o 
   7  11   8     3416.77     3502.30    120.00 o 
   9  11   8     2118.68     2218.28     96.96 o 
   0  12   8      114.73      106.18     66.63 o 
   2  12   8     1081.41     1083.15     76.07 o 
   4  12   8    13488.34    12081.33    239.01 o 
   6  12   8        4.35      139.68     51.91 o 
   8  12   8     3039.48     2844.79    119.69 o 
  10  12   8      478.83      652.45     70.06 o 
  12  12   8      107.23      315.25     83.32 o 
   1  13   8      230.35      297.27     52.95 o 
   3  13   8     3648.70     4113.08    149.57 o 
   5  13   8       91.84       73.27     54.68 o 
   7  13   8     4297.71     4354.18    145.56 o 
   9  13   8      314.63      410.40     62.78 o 
  11  13   8        0.40      211.21     57.39 o 
   0  14   8     4169.15     4686.29    238.00 o 
   2  14   8     2183.72     2334.25    118.46 o 
   4  14   8       17.08       62.03     59.52 o 
   6  14   8    12352.25    10600.11    232.95 o 
   8  14   8     2999.50     3076.30    130.06 o 
  10  14   8     6924.05     6803.58    189.42 o 
  12  14   8      702.78      731.38     80.56 o 
  14  14   8      508.56      629.03    150.38 o 
   1  15   8        4.47       75.31     52.75 o 
   3  15   8      193.71      360.20     64.56 o 
   5  15   8     1174.44     1373.62    115.83 o 
   7  15   8      499.78      638.50     76.54 o 
   9  15   8     1007.91      936.33     87.41 o 
  11  15   8      669.67      773.21     96.67 o 
  13  15   8      372.80      608.40     88.94 o 
   0  16   8    34462.79    30438.65    580.40 o 
   2  16   8    14617.16    13375.40    287.47 o 
   4  16   8     1753.55     1776.40    117.53 o 
   6  16   8     2773.85     3119.50    163.11 o 
   8  16   8    10288.89     9400.07    247.13 o 
  10  16   8     3694.69     3857.43    179.50 o 
  12  16   8      192.85      360.85     85.26 o 
   1  17   8        0.52      316.76     67.70 o 
   3  17   8        5.20      155.09     65.71 o 
   5  17   8       91.23       90.58     68.50 o 
   7  17   8        8.18      164.53     72.29 o 
   9  17   8      673.28      887.02     99.48 o 
  11  17   8       27.97      226.22     90.84 o 
   0  18   8    22867.13    20029.01    513.17 o 
   2  18   8     1740.92     1958.96    120.02 o 
   4  18   8      888.29      996.14    108.02 o 
   6  18   8      595.05      934.92    109.00 o 
   8  18   8     9363.28     8935.68    319.83 o 
  10  18   8     5448.28     6222.18    248.58 o 
   1  19   8      479.40      526.65     90.70 o 
   3  19   8        0.43      202.54     80.84 o 
   5  19   8      183.72      276.52     83.00 o 
   7  19   8        5.99      257.20     85.28 o 
   9  19   8      345.88      338.14     99.27 o 
   0  20   8     5780.91     5170.34    396.76 o 
   2  20   8      136.92      152.68     87.34 o 
   4  20   8      361.47      445.95     94.11 o 
   6  20   8      560.43      689.07    106.95 o 
   1  21   8      492.30      705.59    122.67 o 
   3  21   8        9.70      196.22     93.87 o 
   1   2   9     2088.03     1967.30     86.77 o 
   2   3   9     2712.99     3182.20    103.70 o 
   1   4   9    35956.70    35633.41    388.13 o 
   3   4   9    13749.87    13369.39    200.93 o 
   2   5   9     6790.88     6764.93    114.14 o 
   4   5   9      553.59      633.45     45.54 o 
   1   6   9    23092.35    22663.99    333.38 o 
   3   6   9     1102.34     1181.05     62.55 o 
   5   6   9      556.04      696.31     56.91 o 
   2   7   9    19209.52    18812.62    235.75 o 
   4   7   9    11961.46    11520.64    260.29 o 
   6   7   9    14636.37    14033.54    213.27 o 
   1   8   9     5345.93     5460.43    116.21 o 
   3   8   9        3.92       54.63     35.12 o 
   5   8   9     1879.99     2082.56     89.22 o 
   7   8   9       40.99      142.35     45.92 o 
   2   9   9     7442.26     7399.32    188.35 o 
   4   9   9     3368.51     3762.65    118.00 o 
   6   9   9     6154.38     6307.28    146.24 o 
   8   9   9     5759.55     5664.12    161.79 o 
   1  10   9      564.44      533.26     57.87 o 
   3  10   9     5040.97     4662.63    136.67 o 
   5  10   9      954.62      985.48     73.41 o 
   7  10   9     9296.03     8292.54    162.22 o 
   9  10   9      106.45      267.13     55.27 o 
   2  11   9     8091.75     7612.50    164.42 o 
   4  11   9    18211.94    16821.20    259.16 o 
   6  11   9     5082.93     5485.55    166.49 o 
   8  11   9     2239.51     2179.18    101.29 o 
  10  11   9     1471.42     1544.10     95.89 o 
   1  12   9     3173.37     3568.54    129.28 o 
   3  12   9       53.23      127.41     52.90 o 
   5  12   9      626.93      862.05     79.45 o 
   7  12   9    18703.18    17121.32    266.06 o 
   9  12   9     1328.04     1528.93     98.90 o 
  11  12   9     2236.76     2364.11    119.26 o 
   2  13   9      776.46      696.82     74.25 o 
   4  13   9      200.06      247.51     64.64 o 
   6  13   9     1180.28     1366.68     94.67 o 
   8  13   9      299.64      346.18     73.97 o 
  10  13   9      387.56      498.40     73.54 o 
  12  13   9      226.33      274.87     65.55 o 
   1  14   9     7000.51     6875.38    189.48 o 
   3  14   9      372.26      453.22     70.98 o 
   5  14   9       79.56      230.72     65.12 o 
   7  14   9    13059.32    11934.33    233.69 o 
   9  14   9     5737.76     5935.80    180.48 o 
  11  14   9      158.89      320.94     71.91 o 
  13  14   9      196.85      393.85     85.00 o 
   2  15   9     2892.40     2869.06    138.19 o 
   4  15   9     1664.39     1920.84    120.85 o 
   6  15   9     2847.05     3112.73    157.01 o 
   8  15   9       40.05      212.86     65.08 o 
  10  15   9     2223.29     2264.10    136.23 o 
  12  15   9     1320.20     1569.14    117.51 o 
  14  15   9      748.72     1055.17    124.12 o 
   1  16   9      979.12     1064.48     94.98 o 
   3  16   9     1676.36     1616.90    116.52 o 
   5  16   9     1727.49     2028.27    128.42 o 
   7  16   9        3.39      154.12     65.65 o 
   9  16   9     1519.34     1489.01    116.78 o 
  11  16   9      113.79      192.50     87.99 o 
   2  17   9      936.19     1109.62     97.82 o 
   4  17   9     2218.89     2701.46    150.08 o 
   6  17   9     1586.75     1865.43    136.24 o 
   8  17   9       63.33      270.56     78.34 o 
  10  17   9      258.42      325.82    101.13 o 
   1  18   9      111.84      234.54     74.58 o 
   3  18   9        2.58       83.02     75.77 o 
   5  18   9      489.12      432.17     89.65 o 
   7  18   9       42.76       23.78    143.04 o 
   9  18   9      238.42      407.18    100.68 o 
   2  19   9      481.76      661.84     97.72 o 
   4  19   9      836.02     1214.72    122.50 o 
   6  19   9      235.44      433.34     98.04 o 
   1  20   9     3225.86     2990.33    179.48 o 
   3  20   9      122.75      193.70    102.75 o 
   1   1  10     1591.77     1771.16    137.76 o 
   0   2  10     2122.23     2282.55    126.17 o 
   1   3  10      356.48      410.20     58.83 o 
   3   3  10    43072.27    41863.95    829.12 o 
   0   4  10     1985.60     2314.95    176.69 o 
   2   4  10      326.71      341.55     44.55 o 
   1   5  10     3984.94     4241.43    147.17 o 
   3   5  10    40525.89    39001.74    417.98 o 
   5   5  10    14419.97    13419.26    266.87 o 
   0   6  10      441.32      429.51     71.79 o 
   2   6  10      410.66      509.67     54.11 o 
   4   6  10     6581.22     6541.71    140.20 o 
   1   7  10      398.35      479.54     47.83 o 
   3   7  10     1284.66     1512.90     84.03 o 
   5   7  10      978.76     1119.23     85.72 o 
   7   7  10    12345.03    10843.26    325.46 o 
   0   8  10      267.36      211.94     60.00 o 
   2   8  10       45.41       -8.79     36.97 o 
   4   8  10    10146.52     9225.52    176.56 o 
   6   8  10     6976.14     7018.29    166.09 o 
   1   9  10     1902.08     1903.24     95.14 o 
   3   9  10      846.79      914.12     71.60 o 
   5   9  10     1265.11     1345.47     81.53 o 
   7   9  10      125.35      225.74     52.79 o 
   9   9  10      424.59      376.79     93.30 o 
   0  10  10     7923.25     7200.33    307.64 o 
   2  10  10      420.89      469.45     58.04 o 
   4  10  10      192.53      145.81     53.19 o 
   6  10  10     1096.87     1325.95     85.57 o 
   8  10  10     1025.44     1101.79     83.15 o 
   1  11  10     3774.45     3853.26    135.81 o 
   3  11  10    16884.75    15588.15    266.06 o 
   5  11  10    16696.11    15503.43    282.77 o 
   7  11  10     5860.93     5889.02    168.63 o 
   9  11  10     2095.84     2309.97    122.10 o 
  11  11  10     3100.52     3175.99    186.95 o 
   0  12  10      929.23     1325.65    121.35 o 
   2  12  10     1890.43     1984.57    112.77 o 
   4  12  10       42.02      183.58     59.66 o 
   6  12  10      360.68      461.84     66.68 o 
   8  12  10     2258.76     2681.83    128.24 o 
  10  12  10      244.76      321.07     67.79 o 
   1  13  10     3937.97     4137.11    157.54 o 
   3  13  10     7702.01     7612.28    200.59 o 
   5  13  10    13233.26    12268.54    313.29 o 
   7  13  10     3819.30     3740.08    152.47 o 
   9  13  10     1855.10     1924.80    117.08 o 
  11  13  10     4384.69     4376.14    173.02 o 
  13  13  10     5383.55     5362.54    353.00 o 
   0  14  10    11526.43     9436.96    327.77 o 
   2  14  10     1132.79     1096.80     90.80 o 
   4  14  10      775.20      780.55     89.09 o 
   6  14  10      326.79      356.37     74.56 o 
   8  14  10      100.70      270.50     70.82 o 
  10  14  10      103.16      237.11     74.24 o 
  12  14  10      179.97      440.58     74.00 o 
   1  15  10     1072.78     1352.38    100.08 o 
   3  15  10     1812.15     1765.35    121.87 o 
   5  15  10     9562.02     8764.46    237.55 o 
   7  15  10     1363.87     1677.87    116.46 o 
   9  15  10      373.54      359.28     79.32 o 
  11  15  10     2765.23     2591.45    148.45 o 
   0  16  10      259.19      294.83    104.93 o 
   2  16  10     1583.97     1623.01    118.85 o 
   4  16  10       68.37      147.69     69.22 o 
   6  16  10     1098.59     1273.35    108.50 o 
   8  16  10       28.42      106.40     72.41 o 
  10  16  10        7.91      115.52     82.96 o 
   1  17  10       21.23       97.42     71.98 o 
   3  17  10      149.02      276.08     95.88 o 
   5  17  10       99.19      312.22     81.55 o 
   7  17  10       62.97      234.96     77.48 o 
   9  17  10       90.28      148.54     85.54 o 
   0  18  10      975.44     1225.64    282.27 o 
   2  18  10      215.97      316.61     86.17 o 
   4  18  10        1.96       54.74     74.85 o 
   6  18  10       73.05      152.85     77.57 o 
   8  18  10       47.25      142.85    101.35 o 
   1  19  10      684.32      567.74    103.59 o 
   3  19  10     2814.65     2691.79    172.08 o 
   5  19  10     2590.72     3004.57    182.55 o 
   1   2  11    16798.42    16347.61    233.68 o 
   2   3  11     2444.27     2505.73     99.17 o 
   1   4  11     8980.13     8396.09    175.22 o 
   3   4  11       40.27       92.06     39.03 o 
   2   5  11     2465.83     2581.71     99.60 o 
   4   5  11     1883.65     1934.69     82.51 o 
   1   6  11     6857.19     6497.99    150.83 o 
   3   6  11     2573.13     2759.28    123.51 o 
   5   6  11     5876.75     5480.46    229.19 o 
   2   7  11      486.63      626.05     62.18 o 
   4   7  11     1710.86     2014.48    104.52 o 
   6   7  11     2429.55     2664.35    123.29 o 
   1   8  11     5001.39     5041.27    144.48 o 
   3   8  11     1182.02     1240.55     82.06 o 
   5   8  11       12.01       99.61     49.45 o 
   7   8  11     6176.78     6060.74    173.10 o 
   2   9  11     6876.67     6647.61    164.38 o 
   4   9  11     8817.39     8218.83    183.18 o 
   6   9  11    10654.40     9642.59    198.41 o 
   8   9  11      434.53      554.20     70.01 o 
   1  10  11      288.73      270.00     55.41 o 
   3  10  11       93.05      220.63     60.64 o 
   5  10  11     1891.68     1927.83    105.22 o 
   7  10  11     2394.68     2804.79    130.25 o 
   9  10  11     5638.33     5498.86    172.02 o 
   2  11  11        5.77      104.88     56.55 o 
   4  11  11       12.98       10.42     52.99 o 
   6  11  11      414.79      359.41     66.72 o 
   8  11  11       29.07      132.03     59.28 o 
  10  11  11      910.38     1051.13     93.18 o 
   1  12  11    21687.63    20445.24    326.38 o 
   3  12  11     6175.99     6136.25    200.46 o 
   5  12  11       80.95      112.21     75.17 o 
   7  12  11     2931.76     3328.88    163.98 o 
   9  12  11     3219.41     3397.06    150.73 o 
  11  12  11     1191.93     1454.87    107.99 o 
   2  13  11      100.67       98.55     60.28 o 
   4  13  11       10.72      168.49     66.70 o 
   6  13  11     1226.79     1622.65    111.48 o 
   8  13  11      473.14      401.14    103.27 o 
  10  13  11      204.67      331.74     75.22 o 
  12  13  11       39.36      254.32     76.04 o 
   1  14  11     5064.56     5398.80    207.76 o 
   3  14  11     3487.89     3470.99    162.83 o 
   5  14  11      332.96      377.09     78.54 o 
   7  14  11     4114.13     3981.42    195.07 o 
   9  14  11     1687.45     1751.76    135.17 o 
  11  14  11      200.89      321.98     83.14 o 
   2  15  11     2794.30     2743.41    152.94 o 
   4  15  11     2600.88     2807.55    152.97 o 
   6  15  11     2205.84     2661.83    147.41 o 
   8  15  11        0.73      113.95     76.23 o 
  10  15  11      363.35      278.59     81.33 o 
   1  16  11     1007.96     1026.30    103.40 o 
   3  16  11       27.18       97.83     75.44 o 
   5  16  11      135.90      136.18     77.13 o 
   7  16  11      260.58      312.65     83.41 o 
   9  16  11      127.63      294.03     90.01 o 
   2  17  11     2310.27     2309.82    154.38 o 
   4  17  11     5217.98     5545.15    218.51 o 
   6  17  11     3118.37     3453.35    179.75 o 
   8  17  11       46.45      152.69     85.19 o 
   1  18  11      227.20      491.38     97.11 o 
   3  18  11      182.93      246.69     92.92 o 
   5  18  11        1.02      142.16     82.50 o 
   0   0  12    44986.68    40664.73   1135.34 o 
   0   2  12    24741.31    22580.90    422.47 o 
   2   2  12    15610.25    13919.68    315.06 o 
   1   3  12       14.07       55.48     40.38 o 
   0   4  12      280.33      530.89    102.03 o 
   2   4  12      590.43      801.00     69.94 o 
   4   4  12     3766.22     3755.73    162.03 o 
   1   5  12      532.07      663.14     72.57 o 
   3   5  12     4899.23     4901.52    150.84 o 
   0   6  12     1808.00     2086.25    142.27 o 
   2   6  12      928.61     1151.59     84.44 o 
   4   6  12      318.08      352.46     63.59 o 
   6   6  12     6549.24     7171.15    278.99 o 
   1   7  12     8046.68     7145.87    173.08 o 
   3   7  12     2299.00     2609.14    138.14 o 
   5   7  12       61.96      225.34     61.32 o 
   0   8  12    13885.96    13280.81    486.07 o 
   2   8  12     9711.24     9021.36    200.24 o 
   4   8  12     1000.54     1119.76     92.13 o 
   6   8  12     8415.28     8349.06    211.22 o 
   8   8  12    23000.95    20742.59    455.30 o 
   1   9  12      625.95      664.24     80.19 o 
   3   9  12     3483.91     3596.96    153.21 o 
   5   9  12      338.66      322.61     63.89 o 
   7   9  12     4126.21     4216.01    175.52 o 
   0  10  12    28222.27    26638.20    567.05 o 
   2  10  12     8825.46     8865.72    239.40 o 
   4  10  12      688.46      627.24     79.12 o 
   6  10  12     9068.38     8925.13    217.99 o 
   8  10  12     9420.28     9102.43    224.29 o 
  10  10  12     5718.62     5732.92    313.57 o 
   1  11  12      475.87      679.99     77.05 o 
   3  11  12       69.19      175.98     60.83 o 
   5  11  12       15.35      183.63     68.39 o 
   7  11  12      582.71      633.97     85.15 o 
   9  11  12       13.95       54.82     60.59 o 
   0  12  12     1097.82     1200.19    142.26 o 
   2  12  12      842.13     1064.37     91.95 o 
   4  12  12     4771.58     4788.94    187.47 o 
   6  12  12       55.40      118.58     68.27 o 
   8  12  12       17.97      102.28     72.15 o 
  10  12  12      541.29      716.30     84.29 o 
  12  12  12      464.87      608.58    125.35 o 
   1  13  12      212.64      368.10     73.04 o 
   3  13  12      355.39      447.27     78.53 o 
   5  13  12      313.88      503.25     95.55 o 
   7  13  12      167.28      145.64     75.55 o 
   9  13  12       63.57      112.31     68.90 o 
  11  13  12      883.64      934.83    100.91 o 
   0  14  12     1521.69     1840.77    177.32 o 
   2  14  12     1592.41     2072.65    131.74 o 
   4  14  12      276.61      202.96     74.86 o 
   6  14  12      218.20      108.34     78.77 o 
   8  14  12      304.29      504.85     89.65 o 
  10  14  12      211.25      345.04     86.63 o 
   1  15  12      416.84      422.82     89.39 o 
   3  15  12      332.95      332.24     81.44 o 
   5  15  12      545.38      874.11    108.94 o 
   7  15  12        4.31       79.69     79.29 o 
   9  15  12      191.17      205.98     85.00 o 
   0  16  12     2290.83     2357.84    207.19 o 
   2  16  12     1898.66     1939.43    143.81 o 
   4  16  12      241.86      305.13     83.83 o 
   6  16  12     3129.54     3178.15    190.05 o 
   1  17  12       36.35       83.24     85.51 o 
   3  17  12      303.09      518.53    134.22 o 
   5  17  12       96.62      107.79     88.28 o 
   1   2  13    16066.92    14556.22    232.19 o 
   2   3  13      227.31      310.80     58.16 o 
   1   4  13    10488.06     9593.84    187.70 o 
   3   4  13      369.71      403.94     56.91 o 
   2   5  13      712.65      826.77     87.54 o 
   4   5  13     1159.50     1146.78     91.40 o 
   1   6  13     1736.86     1919.08    109.28 o 
   3   6  13        7.58      124.08     56.68 o 
   5   6  13      185.51      226.81     60.76 o 
   2   7  13     4391.29     4796.13    157.99 o 
   4   7  13    11427.49    10663.29    242.56 o 
   6   7  13     4961.64     4992.78    183.74 o 
   1   8  13     6245.08     6197.74    242.03 o 
   3   8  13     1424.94     1729.60    124.89 o 
   5   8  13      359.96      427.71     86.38 o 
   7   8  13      986.21     1127.64    102.98 o 
   2   9  13      382.01      616.63     80.50 o 
   4   9  13     5633.00     5789.41    214.28 o 
   6   9  13      808.37      712.98     92.05 o 
   8   9  13       13.35      111.74     80.29 o 
   1  10  13     6314.63     6724.38    259.99 o 
   3  10  13      108.56      332.82     77.23 o 
   5  10  13     3192.75     3118.29    158.77 o 
   7  10  13     3938.03     4142.26    184.03 o 
   9  10  13     1744.83     1779.75    136.39 o 
   2  11  13       42.37       28.98     63.52 o 
   4  11  13     3052.49     2804.61    170.30 o 
   6  11  13     2322.92     2610.25    152.41 o 
   8  11  13      157.37      338.85     90.70 o 
  10  11  13      408.74      577.04    123.76 o 
   1  12  13     4936.86     5548.92    204.77 o 
   3  12  13     5248.87     4963.73    193.46 o 
   5  12  13       58.39      109.54     73.33 o 
   7  12  13      992.21     1095.70    105.56 o 
   9  12  13     1778.63     1788.13    130.62 o 
  11  12  13      601.06      576.81     93.52 o 
   2  13  13       77.59      151.91     72.25 o 
   4  13  13       72.45      224.83     79.59 o 
   6  13  13      354.45      582.23     92.31 o 
   8  13  13      251.52      318.07     83.75 o 
  10  13  13      403.35      360.15     91.64 o 
   1  14  13     3296.05     3248.29    179.01 o 
   3  14  13     1832.93     1774.33    129.01 o 
   5  14  13      264.54      407.41     91.55 o 
   7  14  13     1419.54     1702.57    132.92 o 
   9  14  13     3694.53     4410.16    207.01 o 
   2  15  13     2225.60     2351.70    156.71 o 
   4  15  13     3776.00     3808.03    213.30 o 
   6  15  13     1207.25     1360.23    128.82 o 
   1  16  13     1312.08     1295.93    127.99 o 
   3  16  13      153.31      166.71     92.48 o 
   1   1  14     1716.74     1808.88    137.84 o 
   0   2  14      444.46      436.01     79.89 o 
   1   3  14     5716.12     5470.15    162.45 o 
   3   3  14     9668.95     9377.63    276.33 o 
   0   4  14       54.58       84.23     85.54 o 
   2   4  14     3181.63     3119.74    138.00 o 
   1   5  14     1441.49     1577.35    120.80 o 
   3   5  14     1987.00     2285.53    125.84 o 
   5   5  14     8216.54     7557.94    375.73 o 
   0   6  14     3630.79     3556.16    213.47 o 
   2   6  14      910.01      972.35    106.85 o 
   4   6  14     4115.43     4077.85    167.97 o 
   1   7  14     2286.88     2355.69    139.88 o 
   3   7  14     6369.54     6208.55    315.54 o 
   5   7  14     3187.56     3319.62    176.50 o 
   7   7  14     1808.45     2144.02    188.92 o 
   0   8  14       76.41      178.94     88.26 o 
   2   8  14      532.10      437.59     83.88 o 
   4   8  14     1002.98      791.25     97.04 o 
   6   8  14      374.78      514.72     91.09 o 
   1   9  14     1710.53     1819.72    127.91 o 
   3   9  14     3186.38     2934.78    201.25 o 
   5   9  14      374.21      400.43     87.28 o 
   7   9  14       78.01      113.09     69.59 o 
   9   9  14      335.74      642.35    178.09 o 
   0  10  14       38.11       25.29    101.03 o 
   2  10  14      161.56      360.75     85.02 o 
   4  10  14        1.15      175.63     75.10 o 
   6  10  14      119.09      243.17     81.19 o 
   8  10  14      176.78      438.35     92.50 o 
   1  11  14       42.27      100.99     75.60 o 
   3  11  14     6988.20     7554.53    268.58 o 
   5  11  14     8624.22     8398.97    273.69 o 
   7  11  14     1000.90     1018.58    110.42 o 
   9  11  14      455.37      463.69    109.05 o 
   0  12  14      256.01      409.35    135.03 o 
   2  12  14       60.17      191.92     86.25 o 
   4  12  14      271.53      328.53     83.36 o 
   6  12  14       24.04       72.75     75.89 o 
   8  12  14      378.63      472.95     93.96 o 
   1  13  14       55.79      107.99     79.95 o 
   3  13  14     8309.07     8369.10    321.85 o 
   5  13  14     5394.89     5047.21    216.96 o 
   7  13  14     3324.44     3275.90    180.95 o 
   0  14  14      169.86      424.56    141.51 o 
   2  14  14        0.57      168.64     86.30 o 
   4  14  14      519.07      626.38    115.79 o 
   6  14  14       26.77      137.71     83.48 o 
   1  15  14       11.83      240.06     87.51 o 
   3  15  14     2893.42     3040.85    192.00 o 
   1   2  15     3704.07     3797.81    165.97 o 
   2   3  15      705.66      847.88     77.82 o 
   1   4  15     2173.65     2641.61    149.38 o 
   3   4  15     1449.24     1389.42    100.48 o 
   2   5  15     4300.74     3905.81    174.28 o 
   4   5  15      546.95      819.92     95.49 o 
   1   6  15    10394.10     9049.48    260.28 o 
   3   6  15     1753.13     1925.13    152.67 o 
   5   6  15        2.54       69.49     62.94 o 
   2   7  15     2296.88     2380.73    146.50 o 
   4   7  15      732.96      998.26    108.23 o 
   6   7  15      871.44     1001.56    113.17 o 
   1   8  15       56.21       47.72     74.13 o 
   3   8  15     1187.96     1374.49    117.00 o 
   5   8  15      228.94      393.64    101.64 o 
   7   8  15      621.05      546.77    111.06 o 
   2   9  15     4890.72     5518.50    255.15 o 
   4   9  15     8341.13     8701.90    275.52 o 
   6   9  15     5027.83     5483.52    228.26 o 
   8   9  15        8.93      117.53     85.54 o 
   1  10  15     1771.22     2093.44    165.31 o 
   3  10  15      325.88      353.37     93.24 o 
   5  10  15     1327.46     1325.69    126.58 o 
   7  10  15      404.22      456.50    110.57 o 
   9  10  15     2220.87     2828.77    195.31 o 
   2  11  15     1534.16     1480.54    142.14 o 
   4  11  15     1974.92     1977.28    152.04 o 
   6  11  15      484.62      779.45    110.77 o 
   8  11  15       14.52      390.03     99.51 o 
   1  12  15      652.34      587.31    119.45 o 
   3  12  15      582.31      690.52    116.98 o 
   5  12  15     1190.88     1383.59    131.26 o 
   2  13  15      128.01      263.82    104.98 o 
   4  13  15      158.54      311.90    100.39 o 
   0   0  16    33820.73    28583.65    955.77 o 
   0   2  16     5035.59     5240.07    225.01 o 
   2   2  16      648.08      662.68    117.64 o 
   1   3  16      439.74      568.76     73.13 o 
   0   4  16     1750.15     2014.52    244.73 o 
   2   4  16      887.50      978.30    105.60 o 
   4   4  16      793.86      966.99    133.09 o 
   1   5  16      231.52      188.21     82.01 o 
   3   5  16        1.63       89.56     72.56 o 
   0   6  16     5522.15     4700.03    301.21 o 
   2   6  16     3612.27     3842.42    214.18 o 
   4   6  16      183.49      339.15     92.35 o 
   6   6  16      209.93      235.79    122.64 o 
   1   7  16     1068.01     1211.40    141.54 o 
   3   7  16      213.52      231.73     79.17 o 
   5   7  16      941.56     1107.05    178.34 o 
   0   8  16     7881.82     7595.56    448.43 o 
   2   8  16    10476.97    10448.17    314.01 o 
   4   8  16       72.35       44.24     74.36 o 
   6   8  16      348.00      404.15     97.03 o 
   8   8  16    12652.92    12650.99    649.26 o 
   1   9  16      174.73       46.34     90.74 o 
   3   9  16      353.78      255.05     88.61 o 
   5   9  16        8.86       61.61     91.29 o 
   7   9  16        0.43      143.02     90.71 o 
   0  10  16     3092.45     2999.37    369.03 o 
   2  10  16     2846.43     2712.72    210.51 o 
   4  10  16      646.83      684.13    109.59 o 
   1  11  16      130.43      315.58    116.98 o 
   3  11  16        9.36      137.74     97.51 o 
   1   2  17      297.02      393.09     63.09 o 
   2   3  17      157.44      193.81    115.37 o 
   1   4  17     3611.43     3510.60    220.22 o 
   3   4  17       70.09      123.57     73.36 o 
   2   5  17      229.17      488.01    101.43 o 
   4   5  17     1711.23     1768.34    141.19 o 
   1   6  17     1447.59     1170.34    166.91 o 
   3   6  17      329.16      269.66    114.11 o 
   5   6  17       93.99      123.53     99.80 o 
   2   7  17      942.76      896.13    116.71 o 
   4   7  17     5942.16     5851.80    252.67 o 
   1   8  17       33.44       95.11    105.70 o 
   3   8  17       21.49      143.04     93.71 o 
   1   1  18       66.03       11.01     76.72 o 
   0   2  18       17.52      196.48    103.21 o 
   1   3  18      287.67      275.88     88.17 o 
   3   3  18     6747.91     7024.84    333.95 o 
   0   4  18      375.45      451.40    164.50 o 
   2   4  18     1344.76     1380.78    144.44 o 
                                                 
